# Supplementary material for: Immune Profiling Identifies Inflammatory Signatures in Immune Checkpoint Inhibitor–Related Myocarditis
Source: JACC CardioOncol. 2026 Jun 16;8(3):245–62. doi: 10.1016/j.jaccao.2026.04.008 (PMC13282819; doi:10.1016/j.jaccao.2026.04.008)
Supplement: Supplemental Tables 3 and 4 [file mmc2.xls]

## Sheet: Supplemental Table 3
Supplementary	LLOD	Non-Severe						Severe
Table 3		N	Mean	25% Percentile	Median	75% Percentile	SD	N	Mean	25% Percentile	Median	75% Percentile	SD
IL-1 alpha	1	22	2.7	1	1	1	6.5	6	1	1	1	1	0
IL-1RA	54	22	4212.2	168	399	962	12638.6	6	2612.5	54	311.5	13226	5239.5
IL-1 beta	3	22	3.2	3	3	3	0.8	6	3	3	3	3	0
IL-2	8	22	8.2	8	8	8	0.6	6	8.2	8	8	9	0.4
IL-4	13	22	13	13	13	13	0	6	13	13	13	13	0
IL-5	13	22	13.6	13	13	13	2.6	6	14.7	13	13	23	4.1
IL-6	1.5	22	53.5	4.725	20.9	67	72.4	6	69	1.5	64.5	139	68.7
IL-7	1	22	3.2	1	1	3.25	4.4	6	3	1	2.5	7	2.3
IL-9	9	22	9	9	9	9	0	6	9	9	9	9	0
IL-10	3	22	3.5	3	3	3	1.4	6	4.8	3	3	14	4.5
IL-12p70	13	22	13	13	13	13	0	6	13	13	13	13	0
IL-13	6	22	6	6	6	6	0	6	6	6	6	6	0
IL-15	4	22	4.4	4	4	4	1.2	6	4.8	4	4	9	2
IL-17A	3	22	3.4	3	3	3	1	6	5	3	3	15	4.9
IL-18	18	22	53	18	21	46.25	91.5	6	92.2	18	65	284	100.8
IL-21	13	22	81.7	13	13	13	322.4	6	13	13	13	13	0
IL-22	26	22	81.5	26	26	26	245.8	6	26	26	26	26	0
IL-23	19	22	19	19	19	19	0	6	19	19	19	19	0
IL-27	26	22	26	26	26	26	0	6	26	26	26	26	0
IL-31	15	22	15	15	15	15	0	6	15	15	15	15	0
IFN-alpha2	1	22	1	1	1	1	0	6	1	1	1	1	0
IFN-gamma	16	22	25.4	16	16	16	43.9	6	18.3	16	16	30	5.7
TNF-alpha	12	22	12	12	12	12	0	6	12	12	12	12	0
CCL2 (MCP-1)	5	22	417.5	12.75	29.5	84.75	1696.5	6	71.3	16	52	221	75.2
CCL3 (MIP-1alpha)	2	22	6.8	2	3	9.25	8.2	6	13.3	2	2.5	41	17.5
CCL4 (MIP-1beta)	9	22	109.2	53.75	73.5	162.75	102.2	6	67	30	57.5	160	47
CCL5 (RANTES)	1	22	14.2	5.5	11.5	19	12.3	6	12.8	2	10	30	9.7
CCL11 (Eotaxin)	4	22	47.8	16.5	32.5	70.25	41.2	6	37.3	7	39.5	67	21.5
CXCL1 (GRO-alpha/KC)	3	22	4.7	3	3	3.25	4.9	6	6	3	3	21	7.3
CXCL8 (IL-8)	3	22	4.3	3	3	3	5.1	6	3	3	3	3	0
CXCL9 (MIG)	5	22	151.1	20.25	61	219.25	206.2	6	208.3	5	76	720	287.7
CXCL10 (IP-10)	3	22	68.1	10.5	34	101.75	86.4	6	86.7	4	20.5	359	139.2
CXCL12 (SDF-1alpha)	19	22	860.9	582.75	735.5	1037.75	570.9	6	517.5	230	490.5	989	277
CXCL13 (BLC)	22	22	269.8	105	229.5	385.5	210.8	6	547	32	88	2245	882.7
TNF-beta	12	22	12.5	12	12	12	2.6	6	12	12	12	12	0
NGF-beta	8	22	8	8	8	8	0	6	8	8	8	8	0
BDNF	3	22	72.8	8.75	27.5	129.25	88.5	6	73.2	9	63.5	168	52.5
EGF	3	22	438.4	3	14.5	53.75	1898.6	6	29.3	3	14.5	84	34.2
FGF-2	4	22	4	4	4	4	0	6	4	4	4	4	0
HGF	8	22	897.1	47.25	220.5	631.5	2057.6	6	232.3	8	263	428	184.2
LIF	6	22	26.6	6	6	7	93.7	6	7	6	6	11	2
PDGF-BB	8	22	43.9	9.5	23	40	95.4	6	130.2	12	37.5	528	200.3
PlGF-1	2	22	9.8	2	2	4.25	28.2	6	20.2	2	2	111	44.5
SCF	2	22	27	2	6.5	12.75	87	6	7.5	2	6	14	4.3
VEGF-A	6	22	931.1	249.5	730	1327.75	782.3	6	570.3	177	490	1047	299.9
BAFF	8	22	14.3	8	8	8	15.9	6	10	8	8	20	4.9
GM-CSF	18	22	19.7	18	18	18	6.2	6	28	18	18	78	24.5
G-CSF (CSF-3)	22	22	35.5	22	22	22	49.4	4	22	22	22	22	0

## Sheet: Supplmental Table 4
Supplemental Table 4. Patient-level characteristics of the ICI-treated control cohort according to assay availability
A total of 84 unique ICI-treated control patients without myocarditis or other clinically apparent immune-related adverse events (irAEs) were included. Of these, 68 had cytokine data, 72 had CyTOF data, and 56 had both assays available. Sampling was performed predominantly around cycle 2 of treatment.
Cohort structure	n
Unique ICI-treated controls	84
Both assays	56
Cytokines only	12
CyTOF only	16
Study ID	Assay availability	Time from first ICI dose to sampling (days)	Age group (years)	Sex	Tumor type	Stage at diagnosis	ICI regimen
2	Both assays	42	51-60	M	Melanoma	IIIB	Pembrolizumab
3	Both assays	35	81-90	M	Lung	IVA	Ipilimumab - Nivolumab
5	Both assays	29	81-90	M	Lung	IVA	Durvalumab
7	Both assays	26	61-70	M	Lung	IVA	Pembrolizumab
10	Both assays	28	71-80	M	Lung	IVB	Ipilimumab - Nivolumab
13	Both assays	42	61-70	F	Melanoma	IIIB	Pembrolizumab
18	Both assays	42	61-70	M	Melanoma	IIIB	Pembrolizumab
29	Both assays	26	71-80	F	Lung	IIB	Ipilimumab - Nivolumab
33	Both assays	63	71-80	M	Melanoma	IIIC	Pembrolizumab
38	Both assays	28	51-60	F	Melanoma	IIIB	Pembrolizumab
46	Both assays	28	61-70	M	Lung	IIIB	Pembrolizumab
47	Both assays	45	61-70	M	Lung	IVA	Ipilimumab - Nivolumab
59	Both assays	28	31-40	F	Breast	IIB	Pembrolizumab
62	Both assays	35	71-80	F	Lung	IIIC	Pembrolizumab
64	Both assays	48	61-70	F	Melanoma	IV	Ipilimumab - Nivolumab
66	Both assays	35	41-50	M	Melanoma	IA	Nivolumab
67	Both assays	28	31-40	F	Breast	IIB	Pembrolizumab
68	Both assays	27	71-80	M	Mesotheliome	II	Atezolizumab
69	Both assays	25	61-70	F	Lung	IIIB	Pembrolizumab
71	Both assays	24	61-70	M	Lung	IIIA	Durvalumab
72	Both assays	28	71-80	M	Melanoma	IIIB	Nivolumab
75	Both assays	41	81-90	M	Lung	IIIA	Pembrolizumab
78	Both assays	34	61-70	F	Lung	IVB	Atezolizumab
84	Both assays	42	41-50	F	Melanoma	IIIC	Ipilimumab - Nivolumab
87	Both assays	21	51-60	F	Stomac	IV	Nivolumab
99	Both assays	27	61-70	M	Lung	IVB	Atezolizumab
100	Both assays	46	71-80	F	Lung	IVA	Pembrolizumab
103	Both assays	28	41-50	F	Breast	IIA	Pembrolizumab
108	Both assays	28	61-70	F	Breast	IIA	Pembrolizumab
109	Both assays	26	71-80	M	Lung	IVA	Pembrolizumab
110	Both assays	43	71-80	M	Lung	IIIC	Pembrolizumab
111	Both assays	27	51-60	F	Breast	IIIC	Pembrolizumab
124	Both assays	19	61-70	M	Liver		Nivolumab
126	Both assays	29	81-90	M	Skin non melanoma	III	Cemiplimab
131	Both assays	39	61-70	M	Lung	IVB	Ipilimumab - Nivolumab
133	Both assays	42	61-70	F	Melanoma	IIIC	Pembrolizumab
134	Both assays	28	41-50	F	Breast	IIIC	Pembrolizumab
135	Both assays	26	51-60	F	Lung	IIIB	Ipilimumab - Nivolumab
136	Both assays	35	41-50	F	Breast	IIB	Pembrolizumab
139	Both assays	19	81-90	M	Mesotheliome	IV	Ipilimumab - Nivolumab
141	Both assays	49	61-70	M	Lung	IVB	Ipilimumab - Nivolumab
152	Both assays	28	71-80	M	Lung	IVB	Pembrolizumab
154	Both assays	42	61-70	M	Melanoma	IIIB	Pembrolizumab
155	Both assays	45	51-60	F	Lung	IVB	Atezolizumab
157	Both assays	27	51-60	F	Lung	IVA	Ipilimumab - Nivolumab
159	Both assays	38	61-70	M	Lung	IVB	Pembrolizumab
160	Both assays	28	71-80	M	Lung	IVB	Pembrolizumab
171	Both assays	49	51-60	M	Unknown Primary	IV	Retifanlimab
172	Both assays	41	81-90	M	Melanoma	IV	Ipilimumab - Nivolumab
173	Both assays	28	41-50	F	Melanoma	IIA	Ipilimumab - Nivolumab
174	Both assays	27	71-80	M	Lung	IIIB	Pembrolizumab
176	Both assays	28	71-80	M	Liver		Atezolizumab
179	Both assays	42	81-90	M	Melanoma	IIC	Pembrolizumab
185	Both assays	28	81-90	M	Lung	IIB	Durvalumab
196	Both assays	28	61-70	M	Melanoma	IIIC	Pembrolizumab
200	Both assays	25	61-70	F	Lung	IVB	Ipilimumab - Nivolumab
49	Cytokines only	60	81-90	M	Melanoma	IIIC	Pembrolizumab
52	Cytokines only	39	71-80	M	Lung	IVA	Ipilimumab - Nivolumab
65	Cytokines only	42	51-60	F	Melanoma	IV	Ipilimumab - Nivolumab
74	Cytokines only	47	71-80	F	Breast	IIIA	Pembrolizumab
86	Cytokines only	21	61-70	F	ENT	IVB	Nivolumab
138	Cytokines only	43	61-70	F	Lung	IVB	Pembrolizumab
161	Cytokines only	28	51-60	F	Melanoma	IIIB	Pembrolizumab
162	Cytokines only	63	71-80	M	Lung	IVA	Ipilimumab - Nivolumab
163	Cytokines only	48	51-60	M	Melanoma	IV	Ipilimumab - Nivolumab
175	Cytokines only	28	51-60	F	Breast	IIA	Pembrolizumab
178	Cytokines only	49	51-60	F	Breast	IIA	Pembrolizumab
191	Cytokines only	48	41-50	F	Breast	IIIC	Pembrolizumab
6	CyTOF only	42	51-60	F	Melanoma	IIIC	Pembrolizumab
11	CyTOF only	28	71-80	M	Lung	IIB	Pembrolizumab
12	CyTOF only	34	71-80	F	Lung	IVB	Pembrolizumab
17	CyTOF only	42	71-80	M	Melanoma	IIIA	Pembrolizumab
25	CyTOF only	49	31-40	F	Melanoma	IIIA	Pembrolizumab
35	CyTOF only	42	31-40	M	Lung	IVB	Ipilimumab - Nivolumab
79	CyTOF only	27	81-90	F	Lung	IIIB	Durvalumab
92	CyTOF only	27	51-60	F	Breast	IIB	Pembrolizumab
114	CyTOF only	25	61-70	F	Lung	IVB	Atezolizumab
123	CyTOF only	28	61-70	M	Lung	IVA	Pembrolizumab
144	CyTOF only	27	61-70	F	Lung	IIIA	Pembrolizumab
180	CyTOF only	26	61-70	M	Lung	IIB	Pembrolizumab
181	CyTOF only	28	61-70	F	Liver	IIIB	Durvalumab
182	CyTOF only	28	41-50	M	Liver	IV	Durvalumab
193	CyTOF only	49	41-50	F	Breast	IIA	Pembrolizumab
198	CyTOF only	42	31-40	F	Melanoma	IIIB	Pembrolizumab
Assay availability was categorized as both assays, cytokines only, or CyTOF only.
